# Supplementary material for: Occurrence of Mycobacterium avium subspecies paratuberculosis across host species and European countries with evidence for transmission between wildlife and domestic ruminants
Source: BMC Microbiol. 2009 Oct 7;9:212. doi: 10.1186/1471-2180-9-212 (PMC2765967; doi:10.1186/1471-2180-9-212)
Supplement: Additional file 1 — Complete dataset. Complete dataset with information on host species of origin, clinical sample used for isolation, geographical location and typing data for individual isolates included in the study. [file 1471-2180-9-212-S1.XLS]

## Sheet: All
Ref EU	Clinical sample	Property code	Country	Region	Host species	Sna B1 profile	SpeI profile	Pst1 profile	BstEII profile	VNTR-MIRU profile
1			Finland		Cow	2	1		C1	INMV 1
2						Not Map	Not Map		Not Map		M.phlei
3			Greece	Lamia	Goat	29	15		C1	INMV 37
4			Scotland		Sheep	2	1		C17	INMV 1
5			Czech Republic		Cow	26	1		C1	INMV 35
6			Netherlands		Cow	2	1		C36	INMV 2
7			Scotland	Borders	Sheep	2	1		C17	INMV 1
8			Greece	Pentalofos, Thessaloniki	Goat	29	15		C1	INMV 37
9						Not Map	Not Map		Not Map		M.bovis BCG
10			Netherlands		Sheep	2	1		C1	INMV 2
11			Spain	Segovia	Cow	2	1		C1	INMV 1
12			Spain		Goat	15	16		C1	INMV 38
13			Spain		Goat	18	1		C1	INMV 13
14	LN		Norway	Stranda, Møre and Romsdal	Goat	2	1		C1	INMV 1
15			Netherlands		Sheep	2	1		C1	INMV 2
16			Czech Republic		Cow	1	1		C1	INMV 2
17	Faeces		Scotland		Sheep	5	2		C17	INMV 1
18			Netherlands		Sheep	2	1		C1	INMV 2
19			Netherlands		Sheep	2	17		C22	INMV 2
20			Spain	Santander	Cow	27	18		C27	INMV 2
21			Netherlands		Goat	1	1		C1	INMV 1
22			Netherlands		Cow	2	1		C1	INMV 2
23	Intestinal tissue		Scotland		Sheep	2	1		C17	INMV 19
24	Intestinal tissue		Norway	Undheim, Rogaland	Goat	2	1		C1	INMV 1
25			Spain		Goat	16	11		I5	INMV 20
26			Czech Republic		Cow	2	1		C10	INMV 5
27	Faeces		Norway	Rosendal, Sogn and Fjordane	Sheep	2	1		C1	INMV 1
28	Intestinal tissue	KV	Greece	Kavalari, Thessaloniki	Sheep	2	19		C5	INMV 2
29	LN	KT	Scotland	Perthshire	Goat	3	2		C17	INMV 1
30	Intestinal tissue		Scotland		Sheep	9	7		S4	INMV 21
31			Greece	Thessaloniki	Goat	29	15		C1	INMV 37
32		SF	Scotland	Fife	Sheep	2	1	B	C17	INMV 1
33			Netherlands		Cow	2	1		C5	INMV 2
34			Netherlands		Goat	2	1		C38	INMV 22
36	Tissue pool		Norway	Nesflaten, Rogaland	Goat	2	1		C1	INMV 1
37			Spain		Goat	31	17		C39	INMV 69
38	LN	KT	Scotland	Perthshire	Goat	3	2		C17	INMV 1
39	Intestinal tissue		Norway	Sætervik, Trøndelag	Sheep	2	1		C17	INMV 1
40			Spain	Santander	Cow	1	1		C1	INMV 2
41	Intestinal tissue	KV	Greece	Kavalari, Thessaloniki	Sheep	2	19		C5	INMV 2
42	MLN	KV	Greece	Kavalari, Thessaloniki	Goat	2	19		C5	INMV 2
43			Netherlands		Sheep	2	1		C1	INMV 2
44		CD	Scotland	Angus	Sheep	2	1		C17	INMV 1
45			Greece	Liti, Thessaloniki	Goat	29	15		C1	INMV 36
46			Finland		Cow	1	1		C1	INMV 2
47			Finland		Cow	1	1		C1	INMV 2
48			Finland		Cow	1	1		C18	INMV 2
49	LN & Intestinal tissue pool		Norway	Veitastrond, Sogn and Fjordane	Goat	2	10		C1	INMV 1
50	MLN		UK		Deer	Not Map	Not Map		Not Map	INMV 23	M.avium IS901
51			Netherlands		Sheep	2	1		C1	INMV 24
52			Finland		Cow	2	1		C1	INMV 1
53			Czech Republic		Cow	2	1		C10	INMV 5
54	Faeces		Norway	Overhalla, Trøndelag	Cow	2	1		C17	INMV 1
55	Tissue pool	DR	Scotland	Perth & Kinross	Rabbit	2	1		C17	INMV 1
56	MLN	EN	Scotland	Angus	Stoat	2	1	B	C17	INMV 1
57	Tissue	I	Scotland	Perth & Kinross	Rabbit	2	1	B	C17	INMV 1
58	Tissue	DR	Scotland	Perth & Kinross	Wood mouse	2	1	B	C17	INMV 1
59	Faeces	EN	Scotland	Angus	Rook	2	1		C17	INMV 1
60	Tissue	GE	Scotland	Angus	Weasel	2	30	B	C16	INMV 25
61	Tissue	GE	Scotland	Angus	Rat	2	1		NG	INMV 1
62	Tissue	GE	Scotland	Angus	Fox	2	1	B	C17	INMV 1
63	Tissue	CF	Scotland	Perth & Kinross	Fox	2	1	B	C17	INMV 1
64	Tissue	CF	Scotland	Perth & Kinross	Crow	2	1	B	C17	INMV 1
65	MLN	LG	Scotland	Perth & Kinross	Rabbit	2	1	B	C17	INMV 1
66	Faeces	R	Scotland	Angus	Cow	2	1	B	C17	INMV 1
67		EN	Scotland	Angus	Cow	2	1	B	C17	INMV 1
68	MLN	EN	Scotland	Angus	Rabbit	2	1	B	C17	INMV 1
69	Tissue	EN	Scotland	Angus	Hare	2	1	B	C17	INMV 1
70		CD	Scotland	Angus	Sheep	2	1	B	C17	INMV 1
71		VP	Spain	Villa de Prado	Goat	40	28	B	C1	INMV 26
72	Tissue	NC	Netherlands	Overijssel	deer	34	22		NT	INMV 2
73	Tissue	DR	Scotland	Perth & Kinross	Rabbit	2	1	B	C17	INMV 1
74	Tissue		Scotland	Borders	Cow	2	1		C17	INMV 2
75	LN	DR	Scotland	Perth & Kinross	Stoat	32	29	B	C17	INMV 1
76	Tissue	DR	Scotland	Perth & Kinross	Fox	3	2	B	C17	INMV 1
77	Tissue	R	Scotland	Angus	Sheep	2	1		B?	INMV 1
78	Tissue		Scotland	Borders	Cow	2	1	B	C17	INMV 1
79	Tissue	CF	Scotland	Perth & Kinross	Rabbit	2	1	B	C17	INMV 1
80	Tissue	I	Scotland	Perth & Kinross	Sheep	2	1	B	C17	INMV 1
81	Tissue	R	Scotland	Angus	Rabbit	2	1	B	C17	INMV 1
82		SF	Scotland	Fife	Sheep	2	1	B	C17	INMV 1
83	Tissue	DR	Scotland	Perth & Kinross	Cow	2	1		C17	INMV 1
84	Tissue		Scotland	Borders	Cow	2	1	B	C17	INMV 2
85	Tissue		Scotland	Invernesshire	Cow	33	20	B		INMV 1
86	Tissue		Scotland	Borders	Cow	2	1	B	C17	INMV 1
87		GF	Scotland	Perth & Kinross	Cow	2	1	B	C17	INMV 1
88	Intestinal tissue	KRH	Czech Republic	Vsetin	Red deer	1	1	B	C1	INMV 1
89	Tissue	GE	Scotland	Angus	Stoat	2	1	B	C17	INMV 1
90	Tissue		Netherlands	Utrecht	deer	2	1		NG	INMV 2
91	Tissue	CF	Scotland	Perth & Kinross	Jackdaw	3	2	B	C17	INMV 1
92	Tissue	NB	Netherlands	Flevoland	Cow	1	1	B	C5	INMV 2
93		VP	Spain	Villa de Prado	Goat	15	25	B	C1	INMV 26
94	Tissue	BAL	Scotland	Perth & Kinross	Sheep	2	1	B		INMV 1
95			Scotland	Perth & Kinross	Sheep	2	1	B		INMV 1
96	Tissue	NB	Netherlands	Flevoland	Cow	2	1		NT	INMV 2
97		VP	Spain	Villa de Prado	Goat	15	25	B	C1	INMV 26
98	Tissue	ND	Netherlands	Flevoland	Cow	1	1	B	C1	INMV 2
99		AA	Spain	Alcaraz, Albacete	Cow	39	24		NG	INMV 27
100		NC	Netherlands	Overijssel	deer	1	1	B	C1	INMV 2
101	Tissue	NB	Netherlands	Flevoland	Cow	1	1		NT	INMV 6
102	Faeces	VO	Czech Republic	Klatovy	Cow	2	1		C1	INMV 1
103			Netherlands	Flevoland	deer	2	30	U	C16	INMV 1
104	Tissue	NB	Netherlands	Flevoland	Cow	1	1	B	C1	INMV 6
105		NE	Netherlands	Utrecht	Cow	2	21		NT	INMV 6
106			Netherlands	Flevoland	Cow	2	1	B	C1	INMV 2
107	Intestinal tissue	KRH	Czech Republic	Vsetin	Red deer	1	1	B	C1	INMV 2
108		VO	Czech Republic	Klatovy	Cow	2	1		C1	INMV 1
109	Tissue	NB	Netherlands	Flevoland	Cow	1	1	B	C1	INMV 6
110	Intestinal tissue	VO	Czech Republic	Klatovy	hare (Lepus europaeus)	2	1	B	C9	INMV 1
111		NC	Netherlands	Overijssel	deer	34	22	B	C1	INMV 2
112	Tissue		Netherlands	Zuid-Holland	goat	35	26		Not Map	INMV 28	M.avium IS901
113	Tissue	GE	Scotland	Angus	Weasel	2	1	B	C17	INMV 1
114	Tissue		Netherlands	Zuid-Holland	Cow	2	1		NT	INMV 2
115		CF	Scotland	Perth & Kinross	Rabbit	2	1	B	C17	INMV 1
116		NC	Netherlands	Overijssel	deer	34	22	B	C1	INMV 2
117	Intestinal tissue	VO	Czech Republic	Klatovy	Cow	20	1	B	C1	INMV 1
118		DH	Czech Republic	Usti nad Orlici	Cow	2	1	B	C1	INMV 2
119			Netherlands	Noord-Holland	Cow	1	1		NT	INMV 1
120		VP	Spain	Villa de Prado	Goat	15	25	B	C1	INMV 26
121		VP	Spain	Villa de Prado	Goat	15	25	B	C1	INMV 26
122		VP	Spain	Villa de Prado	Goat	15	25		NG	INMV 26
123	Faeces	VO	Czech Republic	Klatovy	Cow	2	1		C1	INMV 1
124	Tissue		Netherlands	Drenthe	Cow	2	1		NT	INMV 2
125	Intestinal tissue	VE	Czech Republic	Nachod	Fallow deer	37	23	R	I4	INMV 29
126		NC	Netherlands	Overijssel	deer	34	22	B	C1	INMV 8
127			Netherlands	Friesland	goat	2	1		NG	INMV 8
128		DR	Scotland	Perth & Kinross	Rabbit	2	1	B	C17	INMV 25
129			Netherlands	Gelderland	Cow	2	1		NT	INMV 30
130		AA	Spain	Alcaraz, Albacete	Cow	38	32		NG	INMV 31
131		DR	Scotland	Perth & Kinross	Rabbit	2	1	B	C17	INMV 1
132		CF	Scotland	Perth & Kinross	Rabbit	2	1	B	C17	INMV 1
133		CF	Scotland	Perth & Kinross	Rabbit	2	1	B	C17	INMV 1
134		AA	Spain	Alcaraz, Albacete	Cow	38	32		NG	INMV 32
135		CF	Scotland	Perth & Kinross	Rabbit	2	1	B	C17	INMV 1
136		VP	Spain	Villa de Prado	Goat	15	25	B	C1	INMV 26
137	Faeces	ZA	Czech Republic	Nachod	Moufflon	36	27	B	C1	INMV 1
138		HA	Spain	Huelva, Andalucia	Fallow deer	2	1	B	C1	INMV 2
139	Tissue	GE	Scotland	Angus	Stoat	2	1	B	C17	INMV 1
140		VP	Spain	Villa de Prado	Goat	15	25	B	C1	INMV 26
141	Tissue		Netherlands	Zuid-Holland	Cow	2	31		NT	INMV 2
142		DR	Scotland	Perth & Kinross	Rabbit	2	1	B	C17	INMV 1
143	Intestinal tissue	LM	Czech Republic	Bruntal	Cow	2	1	B	C1	INMV 1
144		VP	Spain	Villa de Prado	Goat	15	25	B	C1	INMV 26
145	Intestinal tissue	KRH	Czech Republic	Frydek-Mistek	Cow	41	1	B	C9	INMV 1
146	Faeces	BO	Czech Republic	Pardubice	Fallow deer	2	1	B	C1	INMV 1
147	Tissue pool		Scotland	Aberdeenshire	Badger	2	1	B	C17	INMV 1
150	LN		Scotland	Roxburghshire	Sheep	2	1	B		INMV 1
151		S	Spain	Soria	Moufflon			B	C1
152	ILN	VO	Czech Republic	Klatovy	Cow			B	C1
153	ILN	VO	Czech Republic	Klatovy	Cow			B	C1
154	ILN	VO	Czech Republic	Klatovy	Cow			B	C1
155	Faeces	NY	Czech Republic	Sumperk	Moufflon	58	64	B	C1	INMV 35
156	Faeces	BO	Czech Republic	Pardubice	Fallow deer			B	C1
157	Faeces	ZA	Czech Republic	Nachod	Moufflon			B	C1	INMV 1
158	Faeces	ZA	Czech Republic	Nachod	Moufflon			B	C1
159	Faeces	ZA	Czech Republic	Nachod	Moufflon	2	1	B	C1	INMV 1
160	Faeces	ZA	Czech Republic	Nachod	Moufflon			B	C1	INMV 1
161		CV	Czech Republic	Sumperk	Cow			B	C1
162	Intestinal tissue	DV	Czech Republic	Bruntal	Cow			B	C9
163	Tissue		Netherlands	Gelderland	Sheep			B	C1
164		NA	Netherlands	Noord-Holland	Goat			I	C29
165		NA	Netherlands	Noord-Holland	Giraffe				C5
166		NB	Netherlands	Flevoland	Goat			B	C1
167	Tissue	NB	Netherlands	Flevoland	Goat	30	21	B	C1	INMV 2
168			Netherlands	Drenthe	Sheep			B	C1
169			Netherlands	Gelderland	Sheep			MIX	I
170			Netherlands	Zuid-Holland	Sheep			B	C1
171			Netherlands	Zuid-Holland	Goat			B	C1
172		NB	Netherlands	Flevoland	Goat	2	1	B	C1	INMV 2
173			Netherlands	Zuid-Holland	Goat	2	1	B		INMV 1
174			Netherlands		Cat			G	C35
175			Netherlands	Flevoland	Deer			K	C17
Duplicate isolates highlighted in blue
NG NO GROWTH
NT NOT TESTED
